# Supplementary material for: Molecular characterization of Dictyocaulus nematodes in wild red deer Cervus elaphus in two areas of the Italian Alps
Source: Parasitol Res. 2023 Jan 14;122(3):881–7. doi: 10.1007/s00436-022-07773-4 (PMC9988769; doi:10.1007/s00436-022-07773-4)
Supplement: Supplementary file 2 — Supplementary file2 (XLSX 14 KB) [file 436_2022_7773_MOESM2_ESM.xlsx]

## Sheet: Foglio1
Sample ID	Sampling site	Amplified target gene	Accession number deposited in GenBank	Ascribable species	Attributed isolate name
1064_1	SNP	18S rDNA	OP628626	Dictyocaulus cervi	NA
		ITS2	OP628633		NA
		coxI	OP617694		SNP isolate1
1125_2	SNP	18S rDNA	OP628626	Dictyocaulus cervi	NA
		ITS2	OP628633		NA
		coxI	OP617694		SNP isolate1
1232_3	SNP	18S rDNA	OP628626	Dictyocaulus cervi	NA
		ITS2	OP628633		NA
		coxI	OP617694		SNP isolate1
993_14	SNP	18S rDNA	OP628626	Dictyocaulus cervi	NA
		ITS2	OP628633		NA
		coxI	OP617694		SNP isolate1
1050_2	SNP	18S rDNA	OP628626	Dictyocaulus cervi	NA
		ITS2	OP628633		NA
		coxI	OP617694		SNP isolate1
1068_2	SNP	18S rDNA	OP628626	Dictyocaulus cervi	NA
		ITS2	OP628633		NA
		coxI	OP617694		SNP isolate1
1069_10	SNP	18S rDNA	OP628626	Dictyocaulus cervi	NA
		ITS2	OP628633		NA
		coxI	OP617694		SNP isolate1
1076_1	SNP	18S rDNA	OP628626	Dictyocaulus cervi	NA
		ITS2	OP628633		NA
		coxI	OP617694		SNP isolate1
1077_2	SNP	18S rDNA	OP628626	Dictyocaulus cervi	NA
		ITS2	OP628633		NA
		coxI	OP617694		SNP isolate1
1149_17	SNP	18S rDNA	OP628626	Dictyocaulus cervi	NA
		ITS2	OP628633		NA
		coxI	OP617694		SNP isolate1
1183_6	SNP	18S rDNA	OP628626	Dictyocaulus cervi	NA
		ITS2	OP628633		NA
		coxI	OP617694		SNP isolate1
1129_9	SNP	18S rDNA	OP628626	Dictyocaulus cervi	NA
		ITS2	OP628633		NA
		coxI	OP617698		SNP isolate2
1122_22	SNP	18S rDNA	OP628626	Dictyocaulus cervi	NA
	SNP	ITS2	OP628633		NA
	SNP	coxI	OP617698		SNP isolate2
1239_8	SNP	18S rDNA	OP628626	Dictyocaulus cervi	NA
	SNP	ITS2	OP628633		NA
	SNP	coxI	OP617698		SNP isolate2
885_4	SNP	18S rDNA	OP628626	Dictyocaulus cervi	NA
	SNP	ITS2	OP628633		NA
	SNP	coxI	OP617697		SNP isolate3
1078_2	SNP	18S rDNA	OP628626	Dictyocaulus cervi	NA
	SNP	ITS2	OP628633		NA
	SNP	coxI	OP617695		SNP isolate4
1215_1	SNP	18S rDNA	OP628626	Dictyocaulus cervi	NA
	SNP	ITS2	OP628633		NA
	SNP	coxI	OP617695		SNP isolate4
1202_3	SNP	18S rDNA	OP628626	Dictyocaulus cervi	NA
	SNP	ITS2	OP628633		NA
	SNP	coxI	OP617696		SNP isolate5
1018_1	SNP	18S rDNA	OP628629	Dictyocaulus sp.	SNP isolate6
	SNP	ITS2	OP628632
	SNP	coxI	OP617692
1129_12	SNP	18S rDNA	OP628626	Dictyocaulus cervi	NA
	SNP	ITS2	OP628633		NA
	SNP	coxI	OP617693		SNP isolate7
1189_1	SNP	18S rDNA	OP628626	Dictyocaulus cervi	NA
	SNP	ITS2	OP628633		NA
	SNP	coxI	OP617693		SNP isolate7
14A	VdA	18S rDNA	OP628626	Dictyocaulus cervi	NA
	VdA	ITS2	OP628633		NA
	VdA	coxI	OP617688		VdA isolate1
1B	VdA	18S rDNA	OP628626	Dictyocaulus cervi	NA
	VdA	ITS2	OP628633		NA
	VdA	coxI	OP617688		VdA isolate1
18A	VdA	18S rDNA	OP628626	Dictyocaulus cervi	NA
	VdA	ITS2	OP628633		NA
	VdA	coxI	OP617688		VdA isolate1
9C	VdA	18S rDNA	OP628626	Dictyocaulus cervi	NA
	VdA	ITS2	OP628633		NA
	VdA	coxI	OP617688		VdA isolate1
5A	VdA	18S rDNA	OP628626	Dictyocaulus cervi	NA
	VdA	ITS2	OP628633		NA
	VdA	coxI	OP617687		VdA isolate2
6C	VdA	18S rDNA	OP628626	Dictyocaulus cervi	NA
	VdA	ITS2	OP628633		NA
	VdA	coxI	OP617687		VdA isolate2
7B	VdA	18S rDNA	OP628626	Dictyocaulus cervi	NA
	VdA	ITS2	OP628633		NA
	VdA	coxI	OP617687		VdA isolate2
12A	VdA	18S rDNA	OP628626	Dictyocaulus cervi	NA
	VdA	ITS2	OP628633		NA
	VdA	coxI	OP617687		VdA isolate2
17A	VdA	18S rDNA	OP628626	Dictyocaulus cervi	NA
	VdA	ITS2	OP628633		NA
	VdA	coxI	OP617687		VdA isolate2
21A	VdA	18S rDNA	OP628626	Dictyocaulus cervi	NA
	VdA	ITS2	OP628633		NA
	VdA	coxI	OP617687		VdA isolate2
10C	VdA	18S rDNA	OP628626	Dictyocaulus cervi	NA
	VdA	ITS2	OP628633		NA
	VdA	coxI	OP617687		VdA isolate2
8B	VdA	18S rDNA	OP628626	Dictyocaulus cervi	NA
	VdA	ITS2	OP628633		NA
	VdA	coxI	OP617687		VdA isolate2
4A	VdA	18S rDNA	OP628626	Dictyocaulus cervi	NA
	VdA	ITS2	OP628633		NA
	VdA	coxI	OP617687		VdA isolate2
3A	VdA	18S rDNA	OP628626	Dictyocaulus cervi	NA
	VdA	ITS2	OP628633		NA
	VdA	coxI	OP617689		VdA isolate3
11D	VdA	18S rDNA	OP628626	Dictyocaulus cervi	NA
	VdA	ITS2	OP628633		NA
	VdA	coxI	OP617689		VdA isolate3
13B	VdA	18S rDNA	OP628627	Dictyocaulus sp.	VdA isolate4
	VdA	ITS2	OP628630
	VdA	coxI	OP617690
16A	VdA	18S rDNA	OP628628	Dictyocaulus sp.	VdA isolate5
	VdA	ITS2	OP628631
	VdA	coxI	OP617691
